# Supplementary material for: Photosynthetic Light Responses May Explain Vertical Distribution of Hymenophyllaceae Species in a Temperate Rainforest of Southern Chile
Source: PLoS One. 2015 Dec 23;10(12):e0145475. doi: 10.1371/journal.pone.0145475 (PMC4699196; doi:10.1371/journal.pone.0145475)
Supplement: S2 Table — (XLSX) [file pone.0145475.s002.xlsx]

## Sheet: Fig 3 Gas exchange measurements
Gas exchange measurements in the chilean filmy ferns (GFS-3000, Walz)
Figure 3
An, net rate of CO2 assimilation (μmol m-2 s-1)
PPFD, photosynthetic photon flux density (μmol photons m-2 s-1)
Hymenoglossum cruentum								Hymenophyllum dentatum							Hymenophyllum dentatum leaf area correction
PPFD	An 1	An 2	An 3	An 4	An 5	An 6		Hden1	Hden2	Hden3	Hden4	Hden5	Hden6		Hden1	Hden2	Hden3	Hden4	Hden5	Hden6
0	-0.0104972	-0.0138769	-0.0115756	-0.0191607	-0.0299852	-0.0109523		-0.082	-0.05	-0.0626	-0.0559	-0.076	-0.065		-0.1025	-0.0625	-0.07825	-0.069875	-0.095	-0.08125
10	0.256087	0.247151	0.249467	0.2654	0.21796	0.251547		0.0601	0.0432	0.0579	0.0678	0.0762	0.04111		0.075125	0.054	0.072375	0.08475	0.09525	0.0513875
15	0.275332	0.288501	0.275791	0.265566	0.269255	0.287863		0.1459	0.1278	0.1546	0.14	0.1549	0.1514		0.182375	0.15975	0.19325	0.175	0.193625	0.18925
20	0.576354	0.481118	0.539842	0.457008	0.51645	0.552104		0.2475	0.21	0.18	0.1897	0.2098	0.1623		0.309375	0.2625	0.225	0.237125	0.26225	0.202875
25	0.643073	0.696505	0.644875	0.640337	0.648352	0.670127		0.2608	0.2511	0.2692	0.2419	0.26285	0.2012		0.326	0.313875	0.3365	0.302375	0.328562	0.2515
30	0.788176	0.731323	0.646912	0.680329	0.651316	0.720682		0.2572	0.3245	0.3114	0.3298	0.3124	0.3091		0.3215	0.405625	0.38925	0.41225	0.3905	0.386375
35	0.802592	0.827628	0.753736	0.768398	0.791188	0.82055		0.3509	0.3865	0.3123	0.358	0.3579	0.34		0.438625	0.483125	0.390375	0.4475	0.447375	0.425
40	1.25649	1.161	1.27207	1.03451	1.17591	1.06572		0.4095	0.4234	0.3711	0.4111	0.34005	0.43		0.511875	0.52925	0.463875	0.513875	0.425063	0.5375
50	1.12368	1.1132	1.10542	1.24838	1.09134	1.16441		0.3819	0.43	0.3726	0.4223	0.39875	0.3833		0.477375	0.5375	0.46575	0.527875	0.498437	0.479125
60	1.147	1.14657	1.14546	1.15094	1.12327	1.13747		0.3754	0.4223	0.3982	0.4355	0.381581	0.3764		0.46925	0.527875	0.49775	0.544375	0.476976	0.4705
80	0.957025	1.001	0.966827	0.995941	1.08525	0.99		0.3787	0.4265	0.3922	0.4367	0.3867	0.3812		0.473375	0.533125	0.49025	0.545875	0.483375	0.4765
100	0.746896	0.85678	0.770669	0.748897	0.877778	0.81		0.3932	0.4455	0.4341	0.4189	0.41039	0.4399		0.4915	0.556875	0.542625	0.523625	0.512987	0.549875
120	0.396025	0.4478	0.468811	0.404866	0.399903	0.440395		0.3995	0.4334	0.3817	0.4288	0.42809	0.4356		0.499375	0.54175	0.477125	0.536	0.535112	0.5445
150	0.110952	0.11456	0.123209	0.159439	0.0998581	0.109044		0.3948	0.4278	0.384	0.4098	0.4076	0.4456		0.4935	0.53475	0.48	0.51225	0.5095	0.557
200	0.137238	0.1289	0.12345	0.152155	0.11729	0.110759		0.3938	0.4178	0.3818	0.4012	0.4343	0.4412		0.49225	0.52225	0.47725	0.5015	0.542875	0.5515
250	0.0909545	0.09876	0.133235	0.0943168	0.107511	0.11678		0.3861	0.4299	0.4048	0.4167	0.42522	0.4356		0.482625	0.537375	0.506	0.520875	0.531525	0.5445
300	0.109879	0.1134	0.121614	0.100168	0.103453	0.114568		0.3827	0.4356	0.3925	0.4189	0.4162	0.43		0.478375	0.5445	0.490625	0.523625	0.52025	0.5375
