# Supplementary material for: Photosynthetic Light Responses May Explain Vertical Distribution of Hymenophyllaceae Species in a Temperate Rainforest of Southern Chile
Source: PLoS One. 2015 Dec 23;10(12):e0145475. doi: 10.1371/journal.pone.0145475 (PMC4699196; doi:10.1371/journal.pone.0145475)
Supplement: S3 Table — (XLSX) [file pone.0145475.s003.xlsx]

## Sheet: Table 2 photosynthetic performa
Rd = Dark Respiration
Amax = light-saturated rate of gross CO2 assimilation (net rate of CO2 assimilation + dark respiration)
Ic = Light compensation point
Is = Light saturation point
	Hymenophyllum dentatum						Hymenoglossum cruentum
		Rd	Amax	Ic	Is		Rd	Amax	Ic	Is
	1	-0.1025	0.511875	5.18	37.2		-0.0104972	1.147	1.393	25.57
	2	-0.0625	0.556875	4.98	42.7		-0.0138769	1.146	1.533	25.38
	3	-0.07825	0.542625	4.74	39		-0.0115756	1.145	1.444	23.43
	4	-0.069875	0.545875	4.54	42.4		-0.0191607	1.248	1.674	25.12
	5	-0.095	0.542875	4.76	36.3		-0.0299852	1.123	1.209	24.07
	6	-0.08125	0.557	5.59	45.5		-0.0109523	1.164	1.42	24.01
	mean	-0.0815625	0.542854	4.965	40.5167		-0.016008	1.16217	1.4455	24.5967
	se	0.0061373	0.00674679	0.153878	1.4632		0.00308446	0.017973	0.0630369	0.356723
