# Supplementary material for: Photosynthetic Light Responses May Explain Vertical Distribution of Hymenophyllaceae Species in a Temperate Rainforest of Southern Chile
Source: PLoS One. 2015 Dec 23;10(12):e0145475. doi: 10.1371/journal.pone.0145475 (PMC4699196; doi:10.1371/journal.pone.0145475)
Supplement: S4 Table — (XLSX) [file pone.0145475.s004.xlsx]

## Sheet: Fig 4 PSI-PSII Yields
Light energy partitioning PSII and PSI (Dual PAM, Walz)
Figure 4
PAR ( μmol photons m-2 s-1)
Y, Yield relative units
PPFD (μmol m-2s-1)	Y(I) HCRU 1	Y(I) HCRU 2	Y(I) HCRU 3	Y(I) HCRU 4		PAR	Y(I) HDEN 1	Y(I) HDEN 2	Y(I) HDEN 3	Y(I) HDEN 4		PAR	Y(I) HCRU 1	Y(I) HCRU 2	Y(I) HCRU 3	Y(I) HCRU 4	Promedio	Error		PAR	Y(I) HDEN 1	Y(I) HDEN 3	Y(I) HDEN 4	Y(I) HDEN 6	Promedio	Error
0	0.186	0.165	0.025	0.19		0	0.145	0.273	0.261	0.293		24.6	0.515063	0.617643	0.633543	0.713811	0.620015	0.0333344		24.6	0.590153	0.804373	1	1	0.848631	0.0797896
9	0.695	0.666	0.801	0.851		9	0.579	0.738	1	1		40.5	0.343242	0.51473	0.43223	0.488392	0.444648	0.0309681		40.5	0.599974	0.781013	0.931791	0.922765	0.808886	0.0634627
16	0.565	0.73	0.81	0.806		16	0.628	0.774	1	1
25	0.511	0.614	0.626	0.71		25	0.586	0.804	1	1		PAR	Y(ND) HCRU1	Y(ND) HCRU2	Y(ND) HCRU3	Y(ND) HCRU4	Promedio	Error		PAR	Y(ND) HDEN 1	Y(ND) HDEN 3	Y(ND) HDEN 4	Y(ND) HDEN 6	Promedio	Error
40	0.345	0.519	0.433	0.496		40	0.601	0.783	0.934	0.926		24.6	0.502461	0.281885	0.420356	0.398589	0.400823	0.0371656		24.6	0.0013152	0.0013152	0.0013152	0	0.0009864	0.000268464
56	0.302	0.387	0.402	0.393		56	0.531	0.729	0.775	0.781		40.5	0.626776	0.452529	0.694724	0.512498	0.571632	0.0446436		40.5	0.158729	0.0711293	0	0	0.0574646	0.030773
73	0.221	0.396	0.266	0.34		73	0.535	0.72	0.75	0.675
98	0.223	0.25	0.209	0.219		98	0.543	0.624	0.527	0.557		PAR	Y(NA) HCRU1	Y(NA) HCRU2	Y(NA) HCRU3	Y(NA) HCRU4	Promedio	Error		PAR	Y(NA) HDEN 1	Y(NA) HDEN 3	Y(NA) HDEN 4	Y(NA) HDEN 6	Promedio	Error
129	0.158	0.221	0.143	0.178		129	0.378	0.562	0.511	0.459		24.6	0.000239345	0.101158	0	0	0.0253493	0.0206326		24.6	0.413033	0.197625	0	0	0.152664	0.0804246
169	0.143	0.147	0.186	0.161		169	0.307	0.393	0.531	0.397		40.5	0.0315004	0.0357815	0	0	0.0168205	0.00796129		40.5	0.245595	0.149263	0.0695309	0.078027	0.135604	0.0333044
219	0.096	0.157	0.117	0.036		219	0.25	0.374	0.535	0.308
342	0.025	0.075	0.017	0.024		342	0.111	0.237	0.118	0.166		PAR	ETRI_HC1	ETRI_HC2	ETRI_HC3	ETRI_HC4	Promedio	Error		PAR	ETRI_HD1	ETRI_HD3	ETRI_HD4	ETRI_HD6	Promedio	Error
433	0.005	0.119	0.066	0		433	0.055	0.24	0.165	0.159		24.6	3.70918	4.39828	4.53412	5.1073	4.43722	0.234515		24.6	3.24501	4.37335	5.46674	0.953375	3.50962	0.788133
534	0.044	0.053	0.039	0		534	0.185	0.164	0.387	0.152		40.5	4.05417	6.03333	5.09433	5.76356	5.23635	0.359848		40.5	5.35192	6.99951	8.93666	0.968351	5.56411	1.38645
PPFD (μmol m-2s-1)	Y(ND) HCRU1	Y(ND) HCRU2	Y(ND) HCRU3	Y(ND) HCRU4		PAR	Y(ND) HDEN 1	Y(ND) HDEN 2	Y(ND) HDEN 3	Y(ND) HDEN 4		PAR	Y(II) HC1	Y(II) HC2	Y(II) HC3	Y(II) HC4	Promedio	Error		PAR	Y(II) HD1	Y(II) HD3	Y(II) HD4	Y(II) HD6	Promedio	Error
0	0.814	0.835	0.975	0.81		0	0.855	0.727	0.739	0.707		24.6	0.399067	0.440916	0.425764	0.413137	0.419721	0.00728653		24.6	0.659544	0.639526	0.573294	0.540796	0.60329	0.0210247
9	0.265	0.213	0.332	0.146		9	0	0	0	0		40.5	0.294805	0.346575	0.295346	0.301479	0.309551	0.0101521		40.5	0.609623	0.597143	0.537954	0.443054	0.546944	0.0287208
16	0.397	0.219	0.376	0.229		16	0.001	0	0	0
25	0.505	0.283	0.422	0.402		25	0	0	0	0		PAR	Y(NPQ) HC1	Y(NPQ) HC2	Y(NPQ) HC3	Y(NPQ) HC4	Promedio	Error		PAR	Y(NPQ) HD1	Y(NPQ) HD3	Y(NPQ) HD4	Y(NPQ) HD6	Promedio	Error
40	0.622	0.447	0.692	0.505		40	0.146	0.066	0	0		24.6	0.303668	0.281726	0.282706	0.330116	0.299554	0.00928755		24.6	0.0338862	0.0481821	0.121661	0.116163	0.0799731	0.0171579
56	0.698	0.515	0.713	0.686		56	0.44	0.211	0.044	0.038		40.5	0.387321	0.395353	0.459806	0.483119	0.4314	0.0193277		40.5	0.0318867	0.0633778	0.148254	0.200039	0.110889	0.0291487
73	0.779	0.611	0.744	0.824		73	0.543	0.407	0.313	0.241
98	0.868	0.694	0.862	0.955		98	0.566	0.507	0.392	0.449		PAR	Y(NO) HC1	Y(NO) HC2	Y(NO) HC3	Y(NO) HC4	Promedio	Error		PAR	Y(NO) HD1	Y(NO) HD3	Y(NO) HD4	Y(NO) HD6	Promedio	Error
129	0.864	0.747	0.885	0.981		129	0.676	0.69	0.739	0.67		24.6	0.30109	0.27796	0.291653	0.255663	0.281591	0.00805157		24.6	0.308768	0.313296	0.306044	0.344965	0.318268	0.00682128
169	0.894	0.888	0.933	0.975		169	0.689	0.839	0.835	0.953		40.5	0.321676	0.25867	0.2453	0.21847	0.261029	0.017861		40.5	0.358993	0.339961	0.314531	0.356428	0.342478	0.00772971
219	0.894	0.907	0.945	0.939		219	0.671	0.855	1	1
342	0.954	0.979	1	0.897		342	0.714	0.954	1	1		PAR	ETRII_HC1	ETRII_HC2	ETRII_HC3	ETRII_HC4	Promedio	Error		PAR	ETRII_HD1	ETRII_HD3	ETRII_HD4	ETRII_HD6	Promedio	Error
433	0.98	0.914	1	0.865		433	0.771	0.975	1	1		24.6	2.81989	3.13591	3.00626	2.94684	2.97723	0.0535946		24.6	3.60237	3.48941	2.7085	2.54676	3.08676	0.20268
534	0.972	0.997	1	0.82		534	0.775	1	1	1		40.5	3.47085	4.10696	3.4695	3.52893	3.64406	0.126492		40.5	5.46375	5.34836	3.65394	3.18736	4.41335	0.439552
PAR	Y(NA) HCRU1	Y(NA) HCRU2	Y(NA) HCRU3	Y(NA) HCRU4		PAR	Y(NA) HDEN 1	Y(NA) HDEN 2	Y(NA) HDEN 3	Y(NA) HDEN 4
0	0	0	0	0		0	0	0	0	0
9	0.04	0.121	0	0.002		9	0.421	0.262	0	0
16	0.038	0.051	0	0		16	0.371	0.226	0	0
25	0	0.103	0	0		25	0.414	0.196	0	0
40	0.032	0.034	0	0		40	0.253	0.152	0.066	0.074
56	0	0.098	0	0		56	0.03	0.06	0.181	0.181
73	0	0	0	0		73	0	0	0	0.084
98	0	0.056	0	0		98	0	0	0.081	0
129	0	0.032	0	0		129	0	0	0	0
169	0	0	0	0		169	0.004	0	0	0
219	0.01	0	0	0.025		219	0.079	0	0	0
342	0.021	0	0	0.078		342	0.175	0	0	0
433	0.015	0	0	0.135		433	0.174	0	0	0
534	0	0	0	0.18		534	0.04	0	0	0
PAR	ETRI_HC1	ETRI_HC2	ETRI_HC3	ETRI_HC4		PAR	ETRI_HD1	ETRI_HD2	ETRI_HD3	ETRI_HD4
0	0	0	0	0		0	0	0	0	0
9	1.81395	1.73826	2.09061	2.22111		9	1.14642	1.46124	1.98	1.98
16	2.6216	3.3872	3.7584	3.73984		16	2.21056	2.72448	3.52	3.52
25	3.70475	4.4515	4.5385	5.1475		25	3.223	4.422	5.5	5.5
40	4.002	6.0204	5.0228	5.7536		40	5.2888	6.8904	8.2192	8.1488
56	4.90448	6.28488	6.52848	6.38232		56	6.54192	8.98128	9.548	9.62192
73	4.67857	8.38332	5.63122	7.1978		73	8.5921	11.5632	12.045	10.8405
98	6.33766	7.105	5.93978	6.22398		98	11.7071	13.4534	11.3621	12.0089
129	5.91078	8.26761	5.34963	6.65898		129	10.7276	15.9496	14.5022	13.0264
169	7.00843	7.20447	9.11586	7.89061		169	11.4143	14.6117	19.7426	14.7605
219	6.09696	9.97107	7.43067	2.28636		219	12.045	18.0193	25.7763	14.8394
342	2.4795	7.4385	1.68606	2.38032		342	8.35164	17.8319	8.87832	12.4898
433	0.62785	14.9428	8.28762	0		433	5.2393	22.8624	15.7179	15.1463
534	6.81384	8.20758	6.03954	0		534	21.7338	19.2667	45.4648	17.857
PAR	Y(II) HC1	Y(II) HC2	Y(II) HC3	Y(II) HC4		PAR	Y(II) HD1	Y(II) HD2	Y(II) HD3	Y(II) HD4
0	0.738	0.663	0.661	0.646		0	0.703	0.706	0.675	0.692
9	0.52	0.419	0.492	0.486		9	0.631	0.603	0.472	0.547
16	0.488	0.464	0.487	0.466		16	0.667	0.639	0.551	0.581
25	0.394	0.44	0.424	0.413		25	0.658	0.639	0.574	0.539
40	0.295	0.349	0.298	0.302		40	0.611	0.599	0.54	0.446
56	0.227	0.27	0.212	0.223		56	0.553	0.543	0.489	0.361
73	0.185	0.205	0.157	0.184		73	0.486	0.492	0.443	0.308
98	0.14	0.146	0.115	0.122		98	0.407	0.427	0.373	0.242
129	0.109	0.103	0.097	0.088		129	0.328	0.362	0.305	0.195
169	0.093	0.072	0.056	0.076		169	0.257	0.288	0.24	0.136
219	0.071	0.052	0.031	0.039		219	0.193	0.226	0.181	0.118
342	0.036	0.023	0.01	0.016		342	0.11	0.142	0.102	0.06
433	0.026	0.014	0.004	0.006		433	0.078	0.108	0.071	0.043
534	0.029	0.006	0	0.001		534	0.057	0.079	0.072	0.028
PAR	Y(NPQ) HC1	Y(NPQ) HC2	Y(NPQ) HC3	Y(NPQ) HC4		PAR	Y(NPQ) HD1	Y(NPQ) HD2	Y(NPQ) HD3	Y(NPQ) HD4
0	0.001	0.007	0.009	0.031		0	0.007	0.005	0.003	0.001
9	0.206	0.331	0.22	0.222		9	0.06	0.056	0.242	0.127
16	0.211	0.255	0.211	0.264		16	0.042	0.039	0.142	0.078
25	0.306	0.282	0.285	0.332		25	0.033	0.048	0.12	0.116
40	0.384	0.391	0.455	0.479		40	0.03	0.062	0.146	0.198
56	0.44	0.489	0.564	0.578		56	0.068	0.082	0.186	0.272
73	0.473	0.567	0.632	0.622		73	0.141	0.119	0.227	0.323
98	0.511	0.636	0.678	0.684		98	0.236	0.195	0.304	0.381
129	0.537	0.682	0.696	0.719		129	0.331	0.279	0.379	0.419
169	0.549	0.714	0.739	0.73		169	0.41	0.373	0.447	0.476
219	0.567	0.735	0.764	0.77		219	0.479	0.447	0.513	0.486
342	0.597	0.761	0.787	0.795		342	0.561	0.535	0.591	0.54
433	0.607	0.771	0.797	0.807		433	0.595	0.578	0.62	0.558
534	0.606	0.782	0.805	0.817		534	0.619	0.612	0.615	0.576
PAR	Y(NO) HC1	Y(NO) HC2	Y(NO) HC3	Y(NO) HC4		PAR	Y(NO) HD1	Y(NO) HD2	Y(NO) HD3	Y(NO) HD4
0	0.261	0.329	0.33	0.323		0	0.29	0.288	0.321	0.307
9	0.274	0.251	0.289	0.292		9	0.309	0.341	0.286	0.326
16	0.3	0.281	0.302	0.27		16	0.291	0.322	0.307	0.341
25	0.301	0.278	0.291	0.255		25	0.309	0.313	0.306	0.345
40	0.321	0.259	0.246	0.219		40	0.358	0.339	0.314	0.356
56	0.333	0.242	0.224	0.199		56	0.38	0.375	0.325	0.367
73	0.343	0.229	0.211	0.194		73	0.373	0.388	0.33	0.369
98	0.349	0.218	0.207	0.194		98	0.356	0.378	0.323	0.378
129	0.354	0.215	0.207	0.193		129	0.342	0.359	0.317	0.386
169	0.358	0.214	0.205	0.194		169	0.333	0.339	0.314	0.388
219	0.362	0.214	0.205	0.191		219	0.328	0.327	0.306	0.395
342	0.367	0.216	0.203	0.189		342	0.329	0.322	0.306	0.4
433	0.367	0.215	0.199	0.187		433	0.327	0.314	0.309	0.399
534	0.365	0.212	0.195	0.182		534	0.324	0.309	0.313	0.396
PAR	ETRII_HC1	ETRII_HC2	ETRII_HC3	ETRII_HC4		PAR	ETRII_HD1	ETRII_HD2	ETRII_HD3	ETRII_HD4
0	0	0	0	0		0	0	0	0	0
9	1.3572	1.09359	1.28412	1.26846		9	1.24938	1.19394	0.93456	1.08306
16	2.26432	2.15296	2.25968	2.16224		16	2.34784	2.24928	1.93952	2.04512
25	2.8565	3.19	3.074	2.99425		25	3.619	3.5145	3.157	2.9645
40	3.422	4.0484	3.4568	3.5032		40	5.3768	5.2712	4.752	3.9248
56	3.68648	4.3848	3.44288	3.62152		56	6.81296	6.68976	6.02448	4.44752
73	3.91645	4.33985	3.32369	3.89528		73	7.80516	7.90152	7.11458	4.94648
98	3.9788	4.14932	3.2683	3.46724		98	8.77492	9.20612	8.04188	5.21752
129	4.07769	3.85323	3.62877	3.29208		129	9.30864	10.2736	8.6559	5.5341
169	4.55793	3.52872	2.74456	3.72476		169	9.55526	10.7078	8.9232	5.05648
219	4.50921	3.30252	1.96881	2.47689		219	9.29874	10.8887	8.72058	5.68524
342	3.57048	2.28114	0.9918	1.58688		342	8.2764	10.6841	7.67448	4.5144
433	3.26482	1.75798	0.50228	0.75342		433	7.43028	10.2881	6.76346	4.09618
534	4.49094	0.92916	0	0.15486		534	6.69636	9.28092	8.45856	3.28944
