# Supplementary material for: Photosynthetic Light Responses May Explain Vertical Distribution of Hymenophyllaceae Species in a Temperate Rainforest of Southern Chile
Source: PLoS One. 2015 Dec 23;10(12):e0145475. doi: 10.1371/journal.pone.0145475 (PMC4699196; doi:10.1371/journal.pone.0145475)
Supplement: S5 Table — (XLSX) [file pone.0145475.s005.xlsx]

## Sheet: Fig 5 Fluorescence NPQ, qL
Light response curves of fluorescence derived quenching parameters in two Chilean filmy ferns.
Figure 5
PPFD (μmol m-2s-1)	NPQ-HCru1	NPQ-HCru2	NPQ-HCru3	NPQ-HCru4		qL Hcru1	qL Hcru2	qL Hcru3	qL Hcru4		1-qL Hcru 1	1-qL Hcru 2	1-qL Hcru 3	1-qL Hcru 4
0	0.015	0.069	0.039	0.069		0.834	0.833	0.792	0.855		0.166	0.167	0.208	0.145
11	0.34	0.656	1.158	0.667		0.553	0.622	0.513	0.673		0.447	0.378	0.487	0.327
18	0.336	0.788	1.401	0.571		0.415	0.526	0.458	0.54		0.585	0.474	0.542	0.46
27	0.482	1.166	1.627	0.613		0.296	0.433	0.372	0.417		0.704	0.567	0.628	0.583
42	0.759	1.77	1.893	1.11		0.209	0.323	0.282	0.306		0.791	0.677	0.718	0.694
58	1.034	2.158	2.152	1.395		0.16	0.238	0.211	0.304		0.84	0.762	0.789	0.696
75	1.246	2.405	2.247	2.003		0.126	0.179	0.194	0.223		0.874	0.821	0.806	0.777
100	1.435	2.505	2.306	2.131		0.093	0.133	0.185	0.255		0.907	0.867	0.815	0.745
131	1.53	2.567	2.348	2.638		0.072	0.1	0.181	0.166		0.928	0.9	0.819	0.834
171	1.62	2.649	2.45	2.777		0.044	0.062	0.162	0.156		0.956	0.938	0.838	0.844
221	1.666	2.682	2.47	2.713		0.03	0.044	0.181	0.2		0.97	0.956	0.819	0.8
278	1.709	2.699	2.819	2.729		0.019	0.029	0.1	0.223		0.981	0.971	0.9	0.777
344	1.75	2.723	2.771	2.953		0.01	0.019	0.131	0.18		0.99	0.981	0.869	0.82
435	1.768	2.749	2.681	3.2		0.011	0.01	0.169	0.134		0.989	0.99	0.831	0.866
536	1.838	2.791	2.739	3.223		0	0.003	0.166	0.144		1	0.997	0.834	0.856
PPFD (μmol m-2s-1)	NPQ Hden1	NPQ Hden2	NPQ Hden3	NPQ Hden4		qL Hdent1	qL Hdent2	qL Hdent3	qL Hdent4		1-qL H dent 1	1-qL H dent 2	1-qL H dent 3	1-qL H dent 4
0	0.074	0.044	0.027	0.028		0.856	0.757	0.711	0.806		0.144	0.243	0.289	0.194
11	0.717	1.377	1.441	1.759		0.736	0.674	0.617	0.606		0.264	0.326	0.383	0.394
18	0.212	1.144	0.77	0.805		0.683	0.584	0.517	0.619		0.317	0.416	0.483	0.381
27	0.351	1.689	1.048	1.292		0.628	0.401	0.454	0.487		0.372	0.599	0.546	0.513
42	0.706	1.715	1.399	1.55		0.521	0.362	0.351	0.375		0.479	0.638	0.649	0.625
58	0.785	1.756	1.632	1.723		0.432	0.342	0.284	0.303		0.568	0.658	0.716	0.697
75	0.904	2.128	1.768	1.881		0.37	0.184	0.239	0.259		0.63	0.816	0.761	0.741
100	1.129	1.916	1.932	2.144		0.284	0.245	0.174	0.179		0.716	0.755	0.826	0.821
131	1.189	1.933	1.802	2.081		0.274	0.23	0.237	0.198		0.726	0.77	0.763	0.802
171	1.466	1.968	2.049	2.254		0.201	0.206	0.154	0.147		0.799	0.794	0.846	0.853
221	1.592	2.277	2.044	2.335		0.178	0.096	0.166	0.136		0.822	0.904	0.834	0.864
278	1.741	2.051	2.303	2.402		0.146	0.195	0.098	0.125		0.854	0.805	0.902	0.875
344	1.704	2.177	2.207	2.532		0.177	0.168	0.156	0.108		0.823	0.832	0.844	0.892
435	1.729	2.303	2.326	2.551		0.181	0.131	0.145	0.122		0.819	0.869	0.855	0.878
536	1.727	2.229	2.437	2.7		0.186	0.186	0.139	0.099		0.814	0.814	0.861	0.901
