# Supplementary material for: Photosynthetic Light Responses May Explain Vertical Distribution of Hymenophyllaceae Species in a Temperate Rainforest of Southern Chile
Source: PLoS One. 2015 Dec 23;10(12):e0145475. doi: 10.1371/journal.pone.0145475 (PMC4699196; doi:10.1371/journal.pone.0145475)
Supplement: S6 Table — (XLSX) [file pone.0145475.s006.xlsx]

## Sheet:  Table 5 Pigments HPLC
PAR			H. cruentum	nmol/g Fw					H. dentatum	nmol/g Fw					Sample/pigment	Chl b	Chla	Chla/b ratio	Chl total
µmol phot m-2s-1	Viol	Ant	Zea	VAZ	DEPS		PAR	Viol	Ant	Zea	VAZ	DEPS				nmol/g Fw	nmol/g Fw		nmol/g Fw
0	101.449	15.703	0	117.152	0.0670199		0	68.2229	0	0	68.2229	0			H. cruentum	1017.99	2552.84	2.50772	3570.83
0	122.446	7.23047	0	129.676	0.027879		0	90.1354	0	0	90.1354	0			H. cruentum	1188	2952.56	2.48531	4140.56
0	133.095	7.52082	0	140.616	0.0267424		0	49.6331	0	0	49.6331	0			H. cruentum	836.646	2117	2.53034	2953.65
Average	118.996	10.1514	0	129.148	0.0405471		Average	69.3305	0	0	69.3305	0			Average	1014.21	2540.8	2.50779	3555.01
SE	9.29695	2.77704	0	6.77876	0.0132405		SE	11.7051	0	0	11.7051	0			SE	101.446	241.28	0.0129998	342.724
															H. dentatum	449.612	1201.04	2.67128	1650.65
50	71.694	9.37017	37.6619	118.726	0.356678		50	48.1439	0	0	48.1439	0			H. dentatum	388.365	1054.06	2.71409	1442.42
50	61.4786	11.4819	38.1955	111.156	0.395268		50	39.2922	0	0	39.2922	0			H. dentatum	783.695	1952.64	2.49158	2736.33
50	89.5529	7.11081	33.9223	130.586	0.286996		50	55.7408	0	0	55.7408	0			Average	540.558	1402.58	2.62565	1943.14
Average	74.2418	9.32095	36.5932	120.156	0.346314		Average	47.7256	0	0	47.7256	0			SE	122.848	278.283	0.0681658	401.128
SE	8.20388	1.26206	1.34432	5.65437	0.0316821		SE	4.75289	0	0	4.75289	0
																Neoxanthin	α-carotene	β-carotene	Neo/β-car Rati
																nmol/g Fw	nmol/g Fw	nmol/g Fw
200	92.5422	12.4661	121.291	226.3	0.56352		200	41.3883	0	19.1984	60.5867	0.316874			H. cruentum	190.313	103.421	97.8961	1.94403
200	110.263	17.7925	88.9606	217.017	0.450919		200	59.4658	0	32.6151	92.0809	0.3542			H. cruentum	208.739	146.734	111.682	1.86905
200	64.0043	20.0798	84.2061	168.29	0.560021		200	47.4766	5.38066	22.629	75.4863	0.335417			H. cruentum	156.818	94.7801	78.6258	1.99448
Average	88.9367	16.7795	98.1526	203.869	0.52482		Average	49.4436	1.79355	24.8142	76.0513	0.335497			Average	185.29	114.978	96.0679	1.93585
SE	13.475	2.25549	11.6504	17.99	0.0369644		SE	5.31039	1.79355	4.02423	9.09599	0.0107752			SE	15.1974	16.0726	9.58609	0.0364377
															H. dentatum	82.7567	8.79037	68.2617	1.21234
									DEPS = (V+0,5A)/(V + A + Z)						H. dentatum	69.6325	2.9883	68.2457	1.02032
									V: Viol	A: ant	Z: Zea				H. dentatum	143.509	5.07436	131.866	1.08829
															Average	98.6328	5.61767	89.4578	1.10699
															SE	22.7557	1.6968	21.2041	0.0562148
